# Supplementary material for: Identification of Flo11-like Adhesin in Schizosaccharomyces pombe and the Mechanism of Small-Molecule Compounds Mediating Biofilm Formation in Yeasts
Source: Microorganisms. 2024 Feb 9;12(2):358. doi: 10.3390/microorganisms12020358 (PMC10893080; doi:10.3390/microorganisms12020358)
Supplement: Supplementary file 1 [file microorganisms-12-00358-s001.zip]

Archive with 1 entries (1 files):
- microorganisms-2827339-supplementary.pdf
